# Supplementary material for: MR-Class: A Python Tool for Brain MR Image Classification Utilizing One-vs-All DCNNs to Deal with the Open-Set Recognition Problem
Source: Cancers (Basel). 2023 Mar 17;15(6):1820. doi: 10.3390/cancers15061820 (PMC10046648; doi:10.3390/cancers15061820)
Supplement: Supplementary file 1 [file cancers-15-01820-s001.zip]

Archive with 1 entries (1 files):
- cancers-2177751-supplementary.pdf
